# Supplementary material for: Flavonoids, Phenolic Acids, and Tannin Quantities and Their Antioxidant Activity in Fermented Fireweed Leaves Grown in Different Systems
Source: Plants (Basel). 2024 Jul 12;13(14):1922. doi: 10.3390/plants13141922 (PMC11281143; doi:10.3390/plants13141922)
Supplement: Supplementary file 1 [file plants-13-01922-s001.zip]

Archive with 1 entries (1 files):
- plants-3079946-supplementary.pdf
